# Supplementary material for: The dynamic uptake and release of SOD3 from intracellular stores in macrophages modulates the inflammatory response
Source: Redox Biol. 2019 Jul 2;26:101268. doi: 10.1016/j.redox.2019.101268 (PMC6639747; doi:10.1016/j.redox.2019.101268)
Supplement: Multimedia component 1 [file mmc1.xml]

<?xml version="1.0" encoding="UTF-8" standalone="no"?><data:data><datasets><author>svp@biokemi.au.dk</author><type>0</type><dataset><value>1</value><reason>Data will be made available on request</reason><comments/></dataset></datasets></data:data>
